# Supplementary material for: Analysis of DNA methylation landscape reveals the roles of DNA methylation in the regulation of drug metabolizing enzymes
Source: Clin Epigenetics. 2015 Sep 28;7:105. doi: 10.1186/s13148-015-0136-7 (PMC4587720; doi:10.1186/s13148-015-0136-7)
Supplement: Additional file 9: Table S1. — Levels of DNA methylation around the first exons of the UGT1A isoforms. The nine UGT1A isoforms were classified into two groups (hepatic and intestinal types). The levels of DNA methylation at individual CpG sites of the first exons were expressed as β values and separately compared between 18 adult livers and one normal small intestine (NSI) or one normal fetal liver (NLF). The β values colored in red were statistically higher than the median of β values of normal adult livers. The β values colored in blue were statistically lower than the median of β values of normal adult livers. The CpG sites proximal to TSS200 region (except TSS1500 region) were indicated by bold frame. (XLSX 15.2 KB) [file 13148_2015_136_MOESM9_ESM.xlsx]

## Sheet: Table S1
Hepatic type UGT1A								Intestinal type UGT1A
Gene	CpG site	NL (n=18)	NSI		NLF			Gene	CpG site	NL (n=18)	NSI		NLF
		β value*	β value	P value	β value	P value				β value*	β value	P value	β value	P value
UGT1A9	1	0.7461	0.683389	0.0005	0.74906	0.4331		UGT1A8	1	0.8236	0.83997	0.0041	0.77327	0.0003
	2	0.883	0.906458	0.0002	0.91326	0.0002			2	0.8571	0.429619	0.0002	0.81866	0.0003
	3	0.3627	0.464601	0.0002	0.68414	0.0002			3	0.6861	0.366291	0.0002	0.67391	0.2763
	4	0.3583	0.849789	0.0002	0.87538	0.0002			4	0.877	0.65094	0.0002	0.88377	0.0235
UGT1A6	1	0.7922	0.520686	0.0002	0.70198	0.0006		UGT1A10	1	0.8262	0.828759	0.2763	0.77545	0.0002
	2	0.8964	0.845548	0.0002	0.83859	0.0002			2	0.8676	0.879705	0.0053	0.83439	0.0002
	3	0.8028	0.60742	0.0002	0.81479	0.0004			3	0.6443	0.420554	0.0002	0.67395	0.0023
	4	0.8212	0.558407	0.0002	0.79184	0.0035			4	0.8267	0.647535	0.0002	0.82645	0.8276
	5	0.7419	0.38041	0.0002	0.63491	0.0003			5	0.8329	0.623602	0.0002	0.80048	0.0013
	6	0.4851	0.654272	0.0002	0.86772	0.0002		UGT1A7	1	0.8283	0.847483	0.002	0.78033	0.0002
	7	0.373	0.54719	0.0002	0.75924	0.0002			2	0.8093	0.891022	0.0002	0.86359	0.0004
	8	0.5455	0.815508	0.0002	0.86988	0.0002			3	0.7671	0.792513	0.1274	0.81999	0.0035
UGT1A4	1	0.7629	0.663528	0.0003	0.72543	0.0031			4	0.8904	0.90975	0.0002	0.93116	0.0002
	2	0.82	0.678872	0.0002	0.74961	0.0004		UGT1A5	1	0.8733	0.875873	1	0.866	0.0147
	3	0.7071	0.74448	0.0017	0.66761	0.0046			2	0.6328	0.625655	0.6319	0.70634	0.0002
	4	0.3976	0.631955	0.0002	0.78649	0.0002			3	0.08119	0.0956028	0.0003	0.21305	0.0002
	5	0.4312	0.712572	0.0002	0.80591	0.0002			4	0.09181	0.045628	0.0002	0.09177	0.6951
	6	0.4598	0.777441	0.0002	0.82572	0.0002			5	0.7257	0.751308	0.0131	0.66713	0.0008
UGT1A3	1	0.7782	0.777479	0.9306	0.7674	0.1507			6	0.4609	0.621635	0.0002	0.759	0.0002
	2	0.7971	0.802912	0.1387	0.78963	0.9306			7	0.6214	0.417525	0.0002	0.63495	0.1914
	3	0.6996	0.865587	0.0002	0.8341	0.0002			8	0.5454	0.588381	0.0003	0.71995	0.0002
	4	0.2945	0.524556	0.0002	0.7466	0.0002			9	0.5967	0.672651	0.0003	0.71463	0.0002
	5	0.3	0.416721	0.0002	0.5309	0.0002
	6	0.6758	0.604377	0.009	0.7682	0.0002		*Median of 18 individual β values of normal adult livers (GEO dataset)
UGT1A1	1	0.6527	0.820119	0.0002	0.77944	0.0003		**Data not obtained by HumanMethylation450 Bead Chip
	2	0.7096	0.60402	0.0002	0.74237	0.0004		NSI, Normal small intestine; NLF, Normal fetal liver
	3	0.8645	0.8696	0.3165	0.87455	0.0115
	4	0.9559	0.936386	0.0002	0.90419	0.0002
	5	0.8787	0.865926	0.0003	0.88038	0.8961
	6	0.8637	0.85172	0.0294	0.84693	0.0131
	7	0.8247	0.877075	0.0002	0.79951	0.0002
	8	0.8398	0.851392	0.0079	0.82209	0.0002
	9	0.4856	0.570569	0.0003	0.82446	0.0002
	10	0.5733	0.82699	0.0002	0.79886	0.0002
	11	0.4978	0.686149	0.0002	0.64897	0.0002
	12	0.8779	0.872004	0.338	0.85157	0.0003
	13	0.7625	0.614469	0.0002	0.69291	0.0003
	14	0.9237	0.914039	0.0041	0.89386	0.0002
	15	0.7169	0.747904	0.0046	0.7588	0.0009
	16	0.6929	0.793374	0.0002	0.74935	0.0002
	17	0.5821	0.611828	0.0003	0.64373	0.0002
	18	0.7227	0.774801	0.009	0.83261	0.0002
	19	0.8859	0.911461	0.0002	0.88264	0.5713
	20	0.659	0.824029	0.0002	0.80233	0.0002
	21	0.8241	0.778151	0.0002	0.84357	0.0004
	22	0.356	0.451454	0.0002	0.67379	0.0002
	23	0.4999	0.645286	0.0003	0.77485	0.0002
	24	0.4923	0.698678	0.0003	0.75999	0.0002
	25	0.3976	0.796983	0.0002	0.86089	0.0002
	26	0.8309	0.863897	0.0005	**
